# Supplementary material for: The invasion of abandoned fields by a major alien tree filters understory plant traits in novel forest ecosystems
Source: Sci Rep. 2018 May 30;8:8410. doi: 10.1038/s41598-018-26493-3 (PMC5976623; doi:10.1038/s41598-018-26493-3)
Supplement: Supplementary file 2 — Supplementary Table S5 [file 41598_2018_26493_MOESM2_ESM.xlsx]

## Sheet: environmental variable (R-tab)
Site	Canopy dominance [0: Native, 1: Alien]	Slope steepness [°]	Southness [0-360]	Age of largest tree [y]	Tree layer cover [%]	Shrub layer cover [%]	Herb layer cover [%]	Canopy shading [0-1]	Canopy density [%]	Elevation [m a.s.l.]	Mean DBH [cm]	Mean height [m]	Basal area [m2ha-1]	HWX [%]	HGX [%]	HAX [%]	HUX [%]	HW5 [%]	HG5 [%]	HA5 [%]	HU5 [%]	HW2 [%]	HG2 [%]	HA2 [%]	HU2 [%]	RU2 [%]	RA2 [%]	RG2 [%]	RW2 [%]	RU5 [%]	RA5 [%]	RG5 [%]	RW5 [%]	RUX [%]	RAX [%]	RGX [%]	RWX [%]	Semi-natural [1] or artificial [0] former land use	pH (KCl)	Conductivity [dS m-1]	Total carbon [%]	Sand [%]	Silt [%]	Clay [%]	Organic carbon [%]	Organic matter [%]	N [%]	C/N	Humic C [%]
PD11N	0	10	67.5	26	75	60	20	0.862418	86.48	144.67	8.86299	7.68421	23.4322	32.1103	10.1334	33.5203	24.2361	41.3049	3.73574	35.8698	19.0896	66.5324	8.92118	2.19916	22.3472	19.3219	9.41777	3.76792	67.4924	17.9982	24.5355	12.7556	44.7107	22.0941	30.3309	13.3891	34.1859	1	5.08	0.01186	0	66	20	14	1.063	1.82836	0.114	9.32456	0.564706
PD11R	1	7	337.5	18	60	60	85	0.866831	95.58	122.941	10.0326	9.69231	20.5434	33.7941	9.12672	35.8044	21.2748	44.5988	2.90259	35.005	17.4936	64.4122	4.77629	11.4838	19.3277	22.5708	15.0043	3.18779	59.2371	18.6357	26.3599	11.8374	43.167	20.2745	30.4718	12.6706	36.583	1	7.62	0.0302	13.4566	48	44	8	1.5	2.58	0.153	9.80392	0.926471
PD28N	0	25	135	27	55	20	85	0.883046	91.42	334.525	15.308	13.9167	22.0742	69.6393	9.83563	8.47529	12.0498	65.1932	22.0127	3.59479	9.19929	49.2526	39.8755	0	10.8719	3.59344	23.8033	16.3862	56.217	3.06086	16.7683	10.4292	69.7416	3.56077	16.2035	3.17163	77.0641	1	4.38	0.0378	0	46	48	6	0.885	1.5222	0.109	8.11927	0.397059
PD28R	1	27	270	26	75	20	95	0.792868	87.26	294.304	9.97802	8.53659	32.0437	74.5163	9.79016	6.67753	9.01606	68.0624	15.4453	9.65844	6.8339	57.17	23.3089	5.43542	14.0857	8.88888	15.3159	12.7938	63.0015	4.0112	16.3804	6.61371	72.9947	3.22495	13.6335	3.40079	79.7408	0	3.41	0.0313	0	NA	NA	NA	1.265	2.1758	0.113	11.1947	0.686471
PD30N	0	17	135	23	30	60	60	0.76083	79.72	36.5447	7.24569	5.9	4.12125	26.6174	17.2879	41.2971	11.6801	32.6694	22.6477	32.7523	7.1821	57.6753	7.69456	27.5772	7.05297	13.1358	20.9498	4.91523	60.9992	11.5667	28.076	12.6643	47.693	12.3688	36.1888	14.617	36.1446	0	7.70333	0.0279667	5.2234	40.3333	50.3333	9.33333	1.4537	2.50037	0.143536	10.1278	0.485333
PD30R	1	39	135	16	55	55	45	0.656188	92.2	36.7359	8.07603	6.77778	4.60795	26.8548	16.2909	41.3162	12.3568	32.6694	22.6477	32.7523	7.1821	49.5825	5.4093	33.213	11.7952	16.5682	28.9862	4.41837	50.0273	12.0596	28.9846	14.2009	44.7549	13.1608	36.1089	14.5077	35.57	1	6.84667	0.0275333	1.89149	54	16	30	1.38042	2.37431	0.141734	9.73947	0.336778
PD34N	0	20	202.5	35	70	40	80	0.859123	89.9228	137.753	12.7765	12.2381	26.9098	12.8267	2.73566	64.8322	19.6055	43.5982	10.8184	33.3818	12.2016	88.4361	7.414	0.477846	3.67203	3.19307	9.18307	0	87.6239	10.4649	43.9374	1.49377	44.104	23.9916	61.9231	2.88745	11.1979	0	4.28	0.01295	0	48	40	12	1.513	2.60236	0.176	8.59659	0.573529
PD34R	1	20	90	10	85	20	60	0.833399	89.6359	26.0988	11.0573	9.54211	18.2355	12.8267	2.73566	63.4063	21.0313	43.398	8.15603	39.1419	9.30401	57.0173	4.02176	35.5087	3.4522	1.64432	33.2879	0	65.0678	13.0368	42.7398	0.71352	43.5099	25.9858	60.8494	2.00973	11.155	1	4.9	0.0242	0	68	24	8	1.27	2.1844	0.128	9.92188	0.573529
PD37N	0	11	112.5	29	50	50	40	0.711993	90.12	154.264	11.5261	7.03704	28.1579	38.0302	17.3605	26.2025	16.5847	45.617	29.7914	16.6575	7.93418	52.3773	43.9565	3.66623	0	0	12.2105	17.2668	70.5227	6.91444	28.6894	10.6102	53.786	17.2122	26.3883	12.9735	42.193	1	7.68	0.0243	18.432	NA	NA	NA	1.225	2.107	0.131	9.35115	0.538235
PD37R	1	25	135	22	55	10	95	0.823787	89.6	183.606	12.29	10.087	27.2709	40.7986	20.8488	21.2243	15.7858	54.3076	26.4045	12.9378	6.35014	69.303	25.5436	5.13043	0.0230615	0	8.0007	9.79111	82.2082	4.87372	24.4201	10.1256	60.5806	16.5937	23.9006	12.6633	45.9919	1	5.4	0.0299	0	70	20	10	1.15	1.978	0.108	10.6481	0.547059
PD43N	0	23	180	28	40	70	65	0.731361	74.52	230.643	10.9825	6.77308	24.6176	48.8258	13.3502	35.0185	2.80555	54.3076	26.4045	12.9378	6.35014	50.3388	0.673646	46.3997	2.58787	5.06933	46.4926	0	48.4381	3.04622	50.4062	0.515384	46.0322	4.34928	36.8077	4.24639	54.5966	1	7.56	0.0505	19.8605	54	22	24	1.2	2.064	0.118	10.1695	0.45
PD43R	1	23	157.5	26	70	70	85	0.962696	89.08	235.209	10.4567	9.15714	30.0419	46.5283	11.9327	38.6847	2.85433	48.5361	9.20007	40.1627	2.10117	69.9864	9.64938	19.9129	0.451372	5.3406	26.1559	0	68.5034	3.68665	43.8689	0.831648	51.6128	4.53174	39.7837	3.71178	51.9727	0	5.06	0.0214	0	50	38	12	0.99	1.7028	0.114	8.68421	0.432353
TV07N	0	11	270	23	70	50	85	0.828377	92.72	185.66	10.2506	9.79	32.9935	4.19392	15.2854	60.2326	20.288	15.0615	41.4528	31.1621	12.3236	25.164	55.2984	19.5376	0	0.459634	0	31.7574	67.783	8.09992	10.0096	41.4238	40.4667	19.4039	26.7196	39.9674	13.9091	1	6.94	0.0278	7.34574	62	14	24	0.893	1.53596	0.109	8.19266	0.432353
TV07R	1	2	45	27	70	5	50	0.883102	95.32	165.433	14.1303	14.5944	28.2129	4.19392	15.2922	54.3018	26.2121	10.7334	44.4487	27.633	17.1848	0.734883	69.8977	16.5661	12.8013	8.95248	1.80179	30.8151	58.4306	14.4541	11.1136	36.284	38.1483	24.6726	25.877	35.0425	14.4079	1	7.84	0.0272	22.2643	64	28	8	1.21	2.0812	0.135	8.96296	0.198529
TV12N	0	0	0	17	75	30	50	0.906147	89.08	330.83	12.51	14.5625	19.6564	39.2414	10.9696	28.6278	21.0863	25.8391	11.6962	40.626	21.5391	23.2375	6.83694	43.4816	26.444	22.5693	10.8997	30.1012	36.4298	22.883	12.5463	32.598	31.9728	19.5605	13.1369	25.3805	41.9222	0	3.88	0.01061	0	46	28	26	1.32	2.2704	0.13	10.1538	0.529412
TV12R	1	12	45	27	65	40	85	0.901	90.12	364.464	18.1898	13.7826	59.7385	31.9348	10.7715	29.3283	27.8905	43.3148	15.1645	25.2209	16.2785	46.499	32.4421	5.616	15.4429	25.2598	5.62287	11.8111	57.3063	15.6106	11.7164	24.0825	48.5905	25.1712	10.9341	29.3226	34.5721	0	7.28	0.0641	8.3342	60	18	22	1.05	1.806	0.11	9.54545	0.588529
TV16N	0	1	270	29	70	20	90	0.879118	83.1	143.829	9.7156	14.1286	20.7475	27.0498	15.2826	30.9961	26.6715	52.4634	4.86845	25.4009	17.2672	74.5391	0	4.00434	21.4566	11.2593	2.72436	5.18778	80.8285	10.5815	11.3531	17.9588	60.1066	22.1807	18.1066	24.4134	35.2993	0	3.85	0.0262	0	46	46	8	1.705	2.9326	0.197	8.65482	0.485294
TV16R	1	8	292.5	16	70	15	85	0.744967	74.26	118.841	8.33977	9.75517	15.8334	22.9205	10.8827	36.0372	30.1596	50.3371	5.411	22.5802	21.6717	44.1865	0	22.9639	32.8496	14.742	1.2282	27.5397	56.4901	13.7526	7.7002	23.0332	55.514	26.7286	20.5017	23.4645	29.3051	0	3.59	0.049	0	64	18	18	1.315	2.2618	0.118	11.1441	0.352941
TV40N	0	18	292.5	21	55	75	65	0.859051	88.3	255.145	8.78408	8.92	15.1426	56.1043	19.0776	15.577	9.24106	57.5386	23.7865	11.3221	7.35279	52.9914	34.5738	6.96054	5.47426	4.27791	14.9176	24.6174	56.1871	8.93059	15.239	16.6095	59.2209	8.98178	19.2846	12.9378	58.7958	1	7.86333	0.0193333	6.03136	51.3333	15	33.6667	2.26138	3.88958	0.207923	10.8761	0.251444
TV40R	1	20	135	14	40	70	75	0.672756	85.18	269.502	9.40325	11.8895	13.188	41.7529	14.7192	23.6161	19.9117	77.1047	18.5929	1.82098	2.48145	59.2596	32.926	0	7.81436	3.81403	2.85228	23.5887	69.745	2.18059	9.77324	10.9748	77.0713	5.49007	18.8577	11.1481	64.5042	1	7.69	0.0171	4.81509	53.3333	20.6667	26	1.21113	2.08314	0.13259	9.13439	0.190778
TV64N	0	22	157.5	19	80	55	85	0.829053	89.86	408.802	8.08061	7.48148	13.8395	39.3409	15.9452	20.0091	24.7048	60.1922	13.2931	8.81015	17.7045	69.551	21.6869	1.27343	7.48868	6.93155	26.9247	1.37867	64.765	16.7292	20.3614	2.4273	60.482	22.0456	25.1144	9.56944	43.4539	1	6.87	0.0292	6.17287	36	28	36	1.3	2.236	0.145	8.96552	0.313235
TV64R	1	21	112.5	28	60	80	80	0.967368	95.32	442.831	14.5172	11.8	33.0877	41.7529	14.7192	23.6161	19.9117	51.6164	10.3482	22.6428	15.3925	73.3774	17.0097	9.32305	0.28989	0	16.3508	0	83.6492	9.9426	20.5402	3.81957	65.6976	19.4161	23.3943	12.3472	44.8423	1	7.5	0.0466	13.4675	56	22	22	1.385	2.3822	0.127	10.9055	0.485294
TV70N	0	25	202.5	23	85	50	50	0.872093	91.42	437.236	9.19918	9.83191	31.8867	64.9489	10.9492	17.2156	6.88618	69.8749	10.3708	14.8835	4.87078	57.2634	12.3149	25.9262	4.49555	2.52849	2.14488	12.0033	83.3234	2.86713	3.90618	9.81662	83.4101	4.19987	8.35535	14.5029	72.9419	0	7.6	0.0476	22.2248	54	22	24	1.288	2.21536	0.166	7.75904	0.794118
TV70R	1	9	157.5	12	60	80	90	0.913902	94.8	406.529	7.43792	8.97742	13.4627	65.7111	9.79307	16.6973	7.79852	68.7959	9.80762	15.3266	6.06984	55.646	7.78941	31.4387	5.12586	2.7729	1.85497	17.3872	77.985	3.88507	4.51697	10.6872	80.9108	4.87219	8.62609	13.224	73.2777	0	7.56	0.0451	10.7202	34	18	48	1.303	2.24116	0.114	11.4298	0.252101
TV72N	0	33	157.5	27	95	80	10	0.910455	97.92	481.351	8.30029	7.91842	20.5513	54.594	17.1758	18.6532	9.57702	54.1067	24.6558	14.0558	7.18173	68.6314	26.0027	5.36585	0	4.15076	10.6005	0.471891	84.7768	11.9925	8.28242	16.8891	62.836	8.44272	7.56786	19.7226	64.2669	1	8.05667	0.0208	8.44257	38.3333	40.3333	21.3333	1.38493	2.38208	0.165344	8.37605	0.385556
TV72R	1	12	202.5	21	70	10	100	0.781609	85.7	465.769	10.9135	10.8895	17.7645	68.5871	14.6967	9.4287	7.28751	80.1647	19.5233	0.214914	0.0971144	76.1424	23.4691	0	0.388458	3.21212	0	3.69116	93.0967	2.15179	0.442823	4.98564	92.4198	7.3488	3.73045	13.1489	75.7719	1	7.6	0.028	4.25294	43.3333	39.6667	17	1.24343	2.1387	0.137666	9.03223	0.385556
TV74N	0	22	45	20	85	40	60	0.914576	94.54	203.038	12.1381	13.375	27.7576	43.189	10.6873	18.4676	27.6561	56.6023	7.68329	16.2225	19.4919	57.4132	17.2727	14.9665	10.3476	2.32108	6.23391	16.0858	66.3834	20.4333	6.58634	7.49183	65.4885	25.4923	9.07753	16.9409	48.2983	1	6.78	0.0231	6.94574	36	20	44	1.055	1.8146	0.127	8.30709	0.591176
TV74R	1	25	112.5	20	75	50	70	0.916785	96.36	213.109	11.9983	14.64	28.2521	40.6017	11.1768	23.2583	24.9633	39.1235	5.50601	28.0402	27.3303	58.9995	0.0230304	36.5335	4.44404	7.5138	13.485	2.77907	76.2221	26.8537	8.2497	17.5746	47.3219	24.6067	9.95807	18.0368	47.2148	0	7.24	0.0392	9.27287	62	18	20	1.202	2.06744	0.112	10.7321	0.617647
VI102N	0	20	90	20	50	75	60	0.865179	97.14	238.383	11.1355	8.33333	8.7606	25.449	41.8421	22.8771	9.83182	27.265	46.9448	13.038	12.7522	40.0582	34.6113	15.6099	9.72059	8.61188	18.977	30.3791	42.032	11.8557	23.4858	35.6242	29.0343	9.92509	32.1744	31.5392	26.3613	0	7.7	0.0321	14.6589	48	18	34	1.31527	2.26227	0.145869	9.01682	0.374
VI102R	1	13	135	29	70	20	90	0.565714	81.02	226.354	19.9984	18.0625	50.2322	24.7451	39.7446	25.6316	9.87866	28.6392	43.1633	15.3619	12.8356	40.358	30.7615	19.9115	8.96899	11.0555	18.8133	24.758	45.3732	10.5833	23.9794	34.0035	31.4338	10.0953	31.5488	32.3306	26.0253	0	8.15667	0.0244333	8.04292	74.3333	12.3333	13.3333	1.39474	2.39896	0.138621	10.0616	0.331778
VI110N	0	7	270	17	90	60	90	0.876245	95.32	250.964	10.5133	11.9088	29.5003	38.7395	37.1587	14.2261	9.87576	36.9335	40.5222	13.4265	9.11782	42.3999	47.6771	4.25776	5.66517	6.93585	16.9845	24.8674	51.2122	11.94	20.6748	27.6465	39.7386	10.8151	17.1536	27.7343	44.297	0	4.27	0.00868	0	44	38	18	1.85644	3.19307	0.218867	8.48202	0.582
VI110R	1	10	180	19	50	65	80	0.595386	88.04	297.506	10.1999	15.1346	21.2342	38.3465	37.4602	14.4243	9.7691	33.9115	41.772	15.1928	9.12375	37.4374	53.9338	2.70073	5.92812	6.03617	20.4316	29.2532	44.279	12.1242	21.1615	29.6342	37.0801	11.1136	17.454	27.5953	43.837	0	7.50667	0.0218	2.24237	54	10.3333	35.6667	1.18108	2.03146	0.106847	11.0539	0.334444
VI25N	0	10	202.5	23	75	30	80	0.906913	94.02	104.218	14.4622	9.65385	42.6883	20.1062	2.15208	55.9296	16.3269	22.1188	0	69.2318	8.64945	22.4962	0	61.9669	15.5369	12.3531	68.6036	0	19.0433	8.29822	66.865	0	24.8214	17.634	51.0214	6.24242	22.8259	1	7.77333	0.0280333	4.38268	37.3333	41	21.6667	1.23609	2.12608	0.132259	9.34602	0.299
VI25R	1	23	337.5	20	30	90	70	0.914381	91.68	76.3449	15.3558	9.6	9.25515	17.8105	2.31642	58.041	16.0028	17.9351	0	71.1766	10.8882	20.4991	0	65.8744	13.6265	11.2769	68.2738	0	20.4493	10.385	69.3975	0	20.2175	17.6236	53.5274	6.477	19.9892	0	7.87333	0.029	6.422	50.6667	36.6667	12.6667	1.3846	2.38151	0.127699	10.8426	0.327556
VI27N	0	21	67.5	24	55	50	30	0.890707	92.98	193.03	8.98517	8.1	19.0127	31.7858	2.73812	57.9437	7.53245	25.1699	1.25783	66.5079	7.06438	19.8617	0	72.0405	8.09782	10.0299	68.1006	0	21.8695	15.6802	57.676	2.18729	24.4566	9.97062	52.2294	4.69956	33.1005	0	7.68	0.0326	15.5328	NA	NA	NA	2.86634	4.9301	0.288673	9.92935	0.503
VI27R	1	5	270	20	50	25	90	0.716628	81.28	169.356	11.5758	10.1176	17.8823	31.7858	2.73812	57.9437	7.53245	39.3922	3.32036	53.7579	3.52951	33.2708	7.62206	51.6346	7.47253	36.3331	38.3417	0.781891	24.5433	14.5644	48.4941	2.04195	34.8995	9.51128	62.1456	3.69224	24.6509	1	7.73	0.0431	18.9147	46	48	6	1.61692	2.78109	0.161059	10.0393	0.51
VI3N	0	22	90	24	75	70	85	0.861965	93.5	48.0394	10.1242	8.25	22.5295	29.4291	3.07746	39.5469	27.9465	28.2493	0	53.412	18.3387	75.6359	0	15.2754	9.08865	13.5698	66.0577	2.84912	17.5234	24.6502	54.9215	2.89207	17.5363	28.3382	46.3417	2.67595	22.6442	1	7.07	0.0204	14.8822	32	18	50	1.87065	3.21751	0.182832	10.2315	0.438
VI3R	1	3	180	12	90	60	80	0.941379	89.86	23.5111	9.71682	10.3333	8.89405	27.0783	2.10804	47.1906	23.623	28.2493	0	53.412	18.3387	19.4055	0	58.1598	22.4347	19.9089	63.2798	1.7628	15.0485	19.4328	67.0996	2.84461	10.623	23.1353	54.4886	2.68291	19.6932	1	7.09	0.0278	8.1093	38	16	46	0.866337	1.4901	0.106612	8.12605	0.318
VI43N	0	10	67.5	16	80	20	25	0.839306	93.76	269.52	10.2551	8.33333	14.86	63.2894	15.0245	13.7876	5.47486	56.7587	18.8123	19.508	4.92098	42.9216	5.75348	39.0595	12.2654	6.79159	4.79443	57.4601	30.9539	2.60698	12.5942	26.4213	58.3776	3.26964	14.432	14.6415	65.3326	1	3.51	0.00731	0	34	36	30	1.25	2.15	0.15283	8.17902	0.418
VI43R	1	12	90	20	40	70	75	0.748099	90.12	238.144	10.1141	8.29412	13.6511	55.4155	18.0692	15.1298	6.8153	55.4754	18.689	19.7102	6.12545	54.7389	31.4678	8.37675	5.41662	1.0604	8.84314	24.4962	65.6003	2.48367	14.323	26.4816	56.7117	4.37723	14.0728	19.0734	57.9832	1	5.4	0.01579	0	32	26	42	1.36816	2.35323	0.128614	10.6377	0.529
VI50N	0	7	157.5	28	55	80	50	0.889667	86.22	71.2135	8.98765	9.07037	17.1208	12.6605	14.7597	46.823	25.7568	17.7029	11.064	44.9403	26.2929	31.6664	3.23099	58.4958	6.60684	7.19779	29.4667	29.7734	33.5621	29.6761	32.3956	17.7654	19.9013	31.5031	31.5311	16.32	19.7734	0	7.79	0.01625	20.3109	52	18	30	1.60891	2.76733	0.202671	7.93853	0.334
VI50R	1	6	202.5	20	90	45	70	0.966155	96.88	49.5842	14.2939	9.97895	30.4737	12.6605	14.7597	46.823	25.7568	10.5298	8.72749	45.8704	34.8723	1.13695	2.06516	50.2707	46.5272	41.3534	37.1789	9.57947	11.8882	41.1231	28.5722	15.9489	14.1428	40.3696	27.1533	14.7839	16.9504	0	7.75	0.0289	20.3333	48	22	30	1.49254	2.56716	0.153595	9.71737	0.358
VI56N	0	3	337.5	21	45	80	60	0.851898	84.92	210.579	9.10014	9.58125	10.4013	29.2353	17.1329	34.9832	18.6486	34.535	29.6815	21.897	13.8865	51.1463	15.1499	26.1205	7.5833	11.7616	21.231	5.35572	61.6517	21.2423	35.4708	3.18607	40.1008	26.1356	39.5152	6.17971	28.1694	1	4.86	0.01141	0	30	20	50	1.44231	2.48077	0.141681	10.18	0.365
VI56R	1	16	67.5	16	70	45	35	0.868682	78.94	221.547	10.2774	9.9125	6.63325	32.8111	15.4169	35.4116	16.3604	29.7377	23.7058	24.6847	21.8718	45.1482	29.3932	18.7656	6.69304	16.8845	33.9303	0.214806	48.9705	11.3716	42.1361	5.18623	41.306	20.9661	40.3494	5.08743	33.597	1	4.99	0.01355	1.224	NA	NA	NA	2.11443	3.63682	0.191	11.0703	0.509
VI61N	0	15	247.5	16	55	85	40	0.859123	89.9228	180.048	9.4284	11.3158	13.2587	12.1044	15.6593	46.7476	25.4886	16.7229	19.8343	35.3775	28.0653	23.9596	42.2374	12.9587	20.8443	20.374	41.1817	11.858	26.5863	30.6476	33.0472	14.985	21.3203	29.7129	36.1235	17.4208	16.7428	1	6.69	0.01787	5.47287	34	20	46	0.815534	1.40272	0.1	8.15534	0.326
VI61R	1	14	135	31	45	60	100	0.833399	89.6359	150	14.3226	10.1364	35.4271	13.2523	15.564	35.4535	35.7302	11.0704	28.1291	29.9896	30.811	10.0451	20.9182	31.0783	37.9583	38.7736	41.7881	0.278123	19.1602	36.3425	42.8598	3.92538	16.8724	38.4661	31.291	11.6393	18.6036	1	7.73	0.01575	5.24729	64	18	18	1.09223	1.87864	0.1	10.9223	0.385
VI75N	0	11	135	18	90	30	75	0.905549	96.36	581.578	10.9087	13.5882	15.8806	58.2597	36.2724	0.689779	4.77816	61.0451	34.3415	0.693593	3.91984	59.3737	36.3864	0	4.23994	0	0	23.3921	76.6079	0.992926	0	25.6789	73.3281	2.18236	0.906235	25.7436	71.1678	1	5.07	0.0354	0	44	28	28	1.442	2.48024	0.142	10.1549	0.488
VI75R	1	2	202.5	14	50	20	100	0.650637	88.82	600.093	13.0831	7.94444	24.1858	59.0925	35.1162	0.665713	5.12553	61.4268	34.0765	1.15657	3.3401	64.7812	30.9542	0	4.2646	0	0	22.8206	77.1794	1.09604	0	25.6721	73.2319	2.41913	0.902699	25.1795	71.4987	1	3.98	0.01485	0	38	56	6	1.68269	2.89423	0.147577	11.4021	0.435
VI86N	0	18	225	14	95	65	10	0.958711	89.9228	634.076	8.22645	8.46279	22.8435	63.854	25.9743	5.64841	4.52331	56.861	30.3425	7.22959	5.56697	44.3053	42.5145	0	13.1802	13.5978	0.00699821	31.1002	55.295	6.62501	1.26963	26.0637	66.0417	4.90163	1.14926	25.5884	68.3607	1	4.87	0.0558	0	52	24	24	1.275	2.193	0.107233	11.89	0.362
VI86R	1	32	180	23	60	50	85	0.866602	89.6359	692.942	15.2056	15.2842	34.4851	58.4082	30.5919	5.64841	5.35151	36.5473	40.9957	15.2655	7.19148	19.9634	44.99	22.348	12.6986	15.6259	3.34712	52.8437	28.1832	7.75742	4.36297	41.4414	46.4383	5.66469	1.32748	30.3858	62.622	1	6.93	0.072	5.245	62	14	24	1.47783	2.54187	0.136412	10.8336	0.353
VR24N	0	7	247.5	23	80	60	85	0.885957	94.28	373.466	10.5717	9.876	21.9329	39.2903	8.2623	50.0784	2.36905	35.6342	12.2194	48.6949	3.45143	43.895	11.2461	44.8589	0	0	47.9039	1.01157	51.0845	3.7738	55.2937	1.18048	39.752	2.88273	54.3752	2.5817	40.1604	0	7.03	0.0158	2.83721	34	16	50	0.97561	1.67805	0.118465	8.23542	0.265
VR24R	1	21	292.5	26	60	75	95	0.888688	95.84	400.534	10.9747	9.72222	34.0376	39.9753	8.85387	48.804	2.36677	41.4185	9.81682	46.4783	2.28635	37.1908	0	62.8092	0	0	57.9737	0	42.0263	2.45456	49.9595	1.63914	45.9468	2.78317	53.4638	2.79025	40.9627	0	7.52	0.01941	12.3186	56	14	30	1.48515	2.55446	0.163501	9.08341	0.438
VR38N	0	22	202.5	30	75	40	90	0.76875	86.48	360.614	10.403	8.20556	15.2918	27.1541	16.7864	47.503	6.59904	45.9042	23.5264	27.6812	2.88819	70.6607	27.9282	1.41114	0	0	32.2185	8.08446	59.6971	6.81116	38.5767	9.00595	45.6062	6.97656	50.0143	10.482	31.1579	1	7.82333	0.0316667	5.67081	44.3333	42	13.6667	1.68008	2.88974	0.215182	7.80774	0.207333
VR38R	1	15	0	25	70	45	80	0.920298	93.24	334.887	10.0762	9.41765	13.5491	28.1766	16.7467	44.7673	7.35618	48.3341	28.382	18.4064	4.87748	69.4651	30.5349	0	0	0	24.3892	6.9806	68.6302	1.09715	39.2837	11.6141	48.0051	7.04121	46.6964	12.3901	31.9202	1	7.84	0.0265333	5.63304	43	39.6667	17.3333	1.18393	2.03636	0.113934	10.3914	0.307667
VR43N	0	6	45	23	80	50	40	0.805454	92.72	290	9.61882	9.80435	16.7048	23.0525	21.2775	39.9775	15.6926	27.8598	33.5573	29.4401	9.14279	38.4704	50.142	7.75379	3.63387	5.75167	20.5227	19.9369	53.7888	11.2316	38.1754	17.93	32.6629	18.3457	43.6235	7.67877	30.3521	1	6.33667	0.0288333	1.77842	43.3333	21.6667	35	1.68108	2.89146	0.190495	8.82482	0.460556
VR43R	1	3	180	36	30	85	60	0.944452	93.76	264.542	16.9834	7.35	36.2278	23.6448	22.1111	39.3648	14.8793	29.3466	30.7059	31.6801	8.2674	41.7909	43.0662	11.5742	3.56879	3.04148	16.5433	29.2606	51.1547	10.4116	35.8632	18.6179	35.1073	17.7475	42.8051	7.46561	31.9819	1	7.76	0.0226	15.8411	50	14	36	1.35644	2.33307	0.154195	8.79691	0.577
VR50N	0	18	112.5	20	70	70	90	0.873293	89.86	174.696	8.15135	8.92222	4.6943	31.5741	10.0674	41.414	16.9444	39.7435	25.367	15.6515	19.238	31.718	42.0515	0	26.2306	0	40.3573	0.234432	59.4083	13.1821	33.4911	3.3409	49.9859	16.1909	44.8236	4.96734	34.0182	0	7.66333	0.0406667	3.48419	50.6667	10.3333	39	1.80696	3.10798	0.206232	8.76179	0.235778
VR50R	1	0	0	35	75	90	80	0.900365	95.06	151.757	15.2373	10.6294	30.984	34.3256	10.2424	40.0006	15.4314	44.0297	24.9778	14.9716	16.0209	34.358	39.0969	0.657911	25.8872	0	39.1085	0.102961	60.7885	8.79367	31.9567	3.0255	56.2241	14.6974	43.8467	4.75268	36.7032	0	7.89	0.0237	26.4806	44	18	38	1.82189	3.13365	0.1959	9.3001	0.241
VR58N	0	10	90	26	75	35	50	0.850178	83.88	134.311	11.1355	8.45833	35.0424	32.1457	10.4856	30.3718	18.7439	26.462	12.8962	32.7951	18.7041	30.0079	28.1424	24.0548	14.1734	8.2933	32.8021	17.5695	37.6811	13.9126	38.7104	6.02101	33.6875	15.9988	38.0955	4.08669	35.9846	1	7.67	0.0254667	6.0841	71.3333	14.6667	14	1.25974	2.16675	0.143886	8.75511	0.547
VR58R	1	10	337.5	23	40	85	75	0.924246	90.64	123.762	10.1671	9.58889	21.9093	31.5594	8.44225	32.3317	18.4676	24.0719	13.9889	26.689	24.9449	36.9504	24.754	13.5604	13.6005	4.03012	21.2144	4.60296	60.7094	16.0107	38.4367	6.5403	32.2327	15.2226	41.8057	3.6961	34.0231	0	7.84	0.0226	25.5349	58	24	18	1.88762	3.24671	0.204539	9.22867	0.366
VR61N	0	20	45	21	80	60	10	0.948843	87.26	325	9.94628	10.8571	10.8723	32.9878	15.4481	37.837	13.7271	20.9943	10.8795	56.7221	11.4041	16.2746	1.13617	70.7777	11.8115	10.4218	8.0614	62.2073	19.3096	15.3183	23.3317	37.0005	24.3495	16.4445	25.4259	22.2262	35.9033	0	7.69	0.0276	20.5698	40	22	38	0.816	1.40352	0.100477	8.12128	0.25
VR61R	1	0	0	23	75	60	90	0.906342	82.84	334.243	16.8634	12.5438	35.7175	34.6866	15.6451	36.0369	13.6314	23.4004	10.4853	54.8258	11.2886	16.6828	0.646867	72.233	10.4373	8.3769	10.9602	61.8385	18.8244	15.142	23.5698	34.3049	26.9833	16.363	23.9551	22.1732	37.5087	1	7.58	0.0282	14.6589	50	22	28	1.34146	2.30732	0.123458	10.8657	0.264
VR68N	0	19	247.5	23	70	80	85	0.846547	89.86	115	5.92513	7.26071	7.71655	9.97228	1.34673	76.6791	12.0019	12.4513	1.9506	76.6671	8.93103	21.1787	4.76529	58.919	15.137	19.61	52.99	0	27.4001	24.2046	58.1083	2.45533	15.2234	23.4953	66.753	2.66541	6.84749	0	7.94667	0.0586667	7.23963	73.6667	8.33333	18	1.68042	2.89031	0.15831	10.6147	0.334111
VR68R	1	3	270	22	75	50	85	0.800072	90.64	118.821	10.6442	10.975	17.7881	3.92506	0.695919	81.31	14.069	5.11121	1.93875	80.2415	12.7086	5.10452	4.64555	76.2469	14.0031	14.677	72.8101	0	11.8372	23.1738	65.6102	1.8191	8.54375	19.8706	70.2581	3.69779	5.78094	1	7.9	0.0315667	6.78992	63.3333	22.3333	14.3333	1.6716	2.87516	0.16984	9.8422	0.369556
[truncated: 3 more columns]

## Sheet: species abundance (L-tab)
Site	Acer_cam	Acer_pse	Agro_git	Agro_rep	Aila_alt	Alli_ole	Alli_pet	Alli_urs	Alli_vin	Alnu_glu	Anem_nem	Anem_tri	Apos_foe	Arab_tur	Arrh_ela	Arum_ita	Arum_mac	Asar_eur	Aspa_acu	Aspa_ten	Aspl_adi	Aspl_tri	Ball_nig	Brac_rup	Brac_syl	Brom_arv	Brom_ere	Brom_hor	Brom_ste	Brou_pap	Bryo_alb	Bryo_dio	Bugl_pur	Buxu_sem	Camp_rap	Care_alb	Care_dep	Care_dig	Care_div	Care_fla	Care_mur	Carp_bet	Cast_sat	Celt_aus	Ceph_dam	Ceph_rub	Cerc_sil	Chae_tem	Cham_hum
PD11N	0.1	0	0	0	0.1	0	0.1	0	0	0	0	0	0	0	0	0	0	0	2.5	0	0	0	0	0	0	0	2.5	0	0	2.5	0	0	0	0	0	0	0	0	0	0	0	0	0	2.5	0	0	0	0	0
PD28N	0.1	0	0	0	0	0	0	0	0	0	0	0	0	0	0	0	0	0	0	0	0	0	0	0	0	0	0	0	0	0	0	0	0	0	0	0	0	0	0	0	0	0	0.1	2.5	0	0	0	0	0
PD30N	0	0	0	0	0	0.1	0.1	0	0.1	0	0	0	0	0	0	0.1	0	0	0.1	0	0	0	0	0	0	0	0	0	2.5	0	0	2.5	0	0	0	0	0	0	0	0	2.5	0	0	0.1	0	0	0	0	0
PD34N	0	0	0	0	0	0	0.02	0	0	0	0	0	0	0	0	0	0	0	0	0	0.02	0	0	0	0	0	0	0	0	0	0	0.1	0	0	0	0	0	0	0.02	0	0	0	0	0.1	0	0	0	0	0
PD37N	0	0	0.1	0	0	0	0	0	0	0	0	0	0	0	0	0	0	0	15	0	0	0	0	0	0	0	0.1	2.5	0	0	0	0	0	0	0	0	0	0	0	0	0	2.5	0	0.1	0	0	0	0	0
PD43N	0	0	0	0	0.1	0	0	0	0	0	0	0	0	0	0	0	0	0	37.5	0	0	0	0	15	0	0	0	0	0	0	0	0	0	0	0	0	0	0	0	0	0	0	0	2.5	0	0	15	0	0
TV07N	0.1	0.1	0	0	0	0.02	0	0	0	0	0.1	2.5	0	0	0	0	0	0	0	0	0	0	0	0	0	0	0	0	0	0	0	0	0	0	0	0	0	0	0	0	0	0	0.02	0.02	0	0	0	0	0
TV12N	0	37.5	0	0	0	0	2.5	0	0	0	0	0	0	0	0	0	0	0	0	0	0	0	0	0	0	0	0	0	0	0	0	0	0	0.02	0	0	0	0	0	0	0	0	0.1	0	0	0	0	0	0
TV16N	0.02	0	0	0	0	0	0	0	0	0.1	0	0	0	0	0	0	0	0	0	0	0	0	0	0	0	0	0	0	0	0	0	0	0	0	0	0	0	0	0	0	0	0	0	0	0	0	0	0	0
TV40N	0.1	0.1	0	0	0	0	0	0	0	0.1	0	0	0	0	0	0	0	0	0	0	0	0	0	0	0	0	0	0	0	0	0	0	0	0	0	0	0	0	0	15	0	0	0.02	0	0	0	0	0	0
TV64N	0	0	0	0	0	0	0	0	0	0	0	0	0	0	0	0	0	0	0	0	0	0	0	0	0	0	0	0	0	0	0	0	0	0	0	0	0	0	0	15	0	0	0	0.1	0	0	0	0	0
TV70N	2.5	0	0	0	0	0	0	0	0	0	0	0	0	0	0	0	0	0	0	0	0	0	0	0	0	0	0	0	0	0	0	0	0	0	0	0	0	15	0	0	0	0	0.02	0	0	0	0	0	0
TV72N	0	0.1	0	0	0	0	0	0	0	0	0	0	0	0	0	0	0	0	0	0	0	0	0	0	0	0	0	0	0	0	0	0	0	0	0	0	0	0.02	0	2.5	0	0	0	0	0	0.02	0	0	0
TV74N	2.5	0.1	0	0	0	0	0	0	0	0	0	15	0	0	0	0	0	0	0	0	0	0	0	0	0	0	0	0	0	0	0	0	0	0	0	0	0	0	0	0	0	0	0	0	2.5	0	0	0	0
VI102N	2.5	0.02	0	0	0	0	15	0	0	0.02	0	0	0	0	0	0	0	0	0	0	0	0.02	0	0	0	0	0	0	0	0	0.02	0	0	0	0	0	0	0	0	0	0	0	37.5	0	0	0	0	0	0
VI110N	15	0.02	0	0	0	0	0	0	0	0	0	0	0	0	0	0	0	0	0	0	0	0	0	0	0	0.1	0	0	0	0	0	0	0	0	0	0	0	0	0	0	0	0	0	0.1	2.5	0	0	0	0
VI25N	2.5	0	0	0	0	0	0	0	0	0	0	0	0	0	0	0	0	0	0.1	0	0	0	0	0	0	0	0	0	0	0	0	0	0	0	0	0	0	0	0	0	0	0	0	2.5	0	0	0	0	0
VI27N	0.1	0	0	0	0	0	0	0	0	0	0	0	0	0	0	0	0	0	0	2.5	0	0	0	0	0	0	0	0	0	0	0	0	0	0	0	0	0	0	0	0	0	0	0.1	0.1	0	0	0	0	0
VI3N	0.1	0	0	0	0	0	37.5	0	0	0	0	0	0	0	0	0	0	0	2.5	0	0	0	0	0	0	0	0	0	0	0	0	0	0	0	0	0	0	0	0	0	0	0	0	2.5	0	0	0	0	0
VI43N	0	0	0	0	0	0	0	0	0	0	0	0	0	0	0	0	0	0	0	0	0	0	0	0	0	0	0	0	0	0	0	0	0	0	0	0	0	0	0	0	0	0.02	2.5	0	0	0	0	0	0
VI50N	0.1	0	0	0	0	0	0	0	0	0	0	0	0	0	0	0	0	0	0	0	0	0	0	0	0	0	0	0	0	0	0	0	0	0	0	0	0	0	0	0	0	0	0	0.1	0	0	0	0	0
VI56N	15	0	0	0	0	0	2.5	0	0	0	0	0	0	0	0	0	0	0	0	0	0	0	0	0	0	0	0	0	0	0	0	0	0	0	0	0	0	0	0	0	0	0	0	0.1	0	0	0	0	0
VI61N	15	0	0	0	0	0	0	0	0	0	0	0	0	0	0	0	0	0	0	0	0	0	0	0	0	0	0	0	0	0	0	0	0	0	0	0	0	0	0	0	0	0	0	0	0	0	0	2.5	0
VI75N	2.5	0.1	0	0	0	0	15	0	0	0	0	0	0	0	0	0	0	0	0	0	0	0	0	0	0	0	0	0	0	0	0	0	0	0	0	0	0	0	0	0	0	0	0	0	0	0	0	0	0
VI86N	0.1	0.1	0	0	0	0	0	0	0	0	0	0	0	0	0	0	0	0	0	0	0	0	0	0	0	0	0	0	0	0	0.1	0	0	0	0	0	0	0	0	0	0	0	0	0	0	0	0	0	0
VR24N	2.5	0.02	0	0	0	0	0	0	0	0	0	0	0	0	0	0	0	0	0	0	0	0.1	0	0	2.5	0	0	0	0	0	0	0	0	0	0.02	0	0	2.5	0	0	0	0	0.02	0.1	0	0	0	0	0
VR38N	2.5	0	0	0	0	0	0	0	0	0	0	0	0	0	0	0	0	0	0	0	0	0.1	0	0	0	0	15	0	0	0	0	0	2.5	0	0	0	0	0	0	37.5	0	0	0	0.02	0	0	0	0	0
VR43N	15	0	0	0	0	0	0	0	0	0	0	0	0	0	0	0	0	0	0.1	0	0	0	0	0	0	0	0	0	0	0	0	0	0	0	0	0	0	0	0	0	0	0	0	0	0.1	0	0	0	0
VR50N	2.5	0	0	0	0	0	0	0	0	0	0	0	0	0	0	0	0	0	0	0	0	0	0	0	2.5	0	0	0	0	0	0	0	0	0	0	0	0	0	0	37.5	0	0	0	0.1	0	0	0.1	0	0
VR58N	0	0	0	0	0	0	0	0	0	0	0	0	0	0	0	0	0	0	0.1	0	0	0	0	0	0	0	0	0	0	0	0	0	0	0	0	2.5	0	0	0	62.5	0	0	0	2.5	0	0.1	0	0	0
VR61N	0.1	0	0	0	0	0	0	0	0	0	0	0	0	0	0	0	0	0	0	0	0	0	0	0	0	0	0	0	0	0	0	0	0	0	0	0	0	0	0	0	0	0	0	0.1	0	0	0	0	0
VR68N	0	0	0	0	0	0	0	0	0	0	0	0	0	0	0	0	0	0	0	0	0	0	0	0	0	0	0	0	0	0	0	0	0	0	0	0	0	0	0	0	0	0.02	0	2.5	0	0	0	0	0
PD11R	2.5	0	0	0	0	0	0.1	62.5	0	0	0	0	0	0	0	0	0	0	0	0.1	0	0	0	0	0	0	0	0	0	0	0	0	0	0	0	0	0	0	0	0	0	0	0	0.1	0	0	0	0	0
PD28R	0	0	0	0	0	0	0	0	0	0	0	0	0	0	0	0	0	0	0.1	0	0.1	0	0	0	0	0	0	0	0	0	0	0	0	0	0	0	0	0	0	0	0	0	0	0	0	0	0	0	0
PD30R	0	0	0	0	0	0	0	0	0	0	0	0	0	0	0	0	0	0	0	0	0	0	0	0	0	0	0	0	15	0	0	0	0	0	0	0	0	0	0	0	0	0	0	2.5	0	0	0	0	0
PD34R	0.1	0.1	0	0	0	0	0	0	0	0	0	0	0	0	0	0	0	0	0	0	0	0	0	0	0	0	0	0	15	0	0	2.5	0	0	0	0	0	0	0	0	0	0	0.1	0	0	0	0	0	0
PD37R	0	0	0	0	0	0	0	0	0	0	0	0	0	0	0	0	0	0	0	0.1	0	0	0	0	0	0	0	0	37.5	0	0	0	0	0	0	0	0	0	0	0	0	0	0	0	0	0	0	0	0
PD43R	0	0	0	0	2.5	0	0	0	0	0	0	0	0	0	0	0	0	0	2.5	0	0	0	0	0	0	0	0	0	0	0	0	0	0	0	0	0	0.1	0	0	0	0	0	0	2.5	0	0	0	0	0
TV07R	0	0.1	0	0	0	0	0	0	0	0	0.1	0.1	2.5	0	0	0	0	0	0	0	0	0	0	0	0	0	0	0	0	0	0	0	0	0	0	0	0	0	0	0	0	0	0.02	0	0	0	0	0	0
TV12R	0	2.5	0	0	0	0	15	0	0	0	2.5	0	0	0	0	0	0	2.5	0	0	0	0	0	0	0	0	0	0	0	0	0	0	0	0	0	0	0	0	0	0	0	0	0.1	0	0	0	0	0	0
TV16R	0	0.02	0	0	0	0	0	0	0	0	0	0	0	0	0	0	0	0	0	0	0	0	0	0	0	0	0	0	0	0	0	0	0	0	0	0	0	0	0	0	0	0	0.1	0	0	0	0	0	0
TV40R	0	2.5	0	0	0	2.5	0	0	0	0	0	0	0	0	0.1	0	0	0	0	0	0	0	0	0	37.5	0	0	0	0	0	0	0	0	0	0	0	0	0	0	0	0	0	0.1	0	0	0	0	0	0
TV64R	0.1	0	0	0	0	0	0.1	0	0	0	0	0	0	0	0	0	0	0	0	0	0	0.1	0	0	0	0	0	0	0	0	0	0	0	0	0	0	0	0	0	0	0	0	0	0	0	0	0	0	0
TV70R	2.5	0	0	0	0	0	0	0	0	0	0	0	0	0	0	0	0	0	0	0	0	0	0	2.5	0	0	0	0	0	0	0	0	0	0	0	0	0	0	0	0	0	0.1	0.02	0	0	0.02	0	0	0
TV72R	0	0	0	0	0	0	0	0	0	0	0	0	0	0	0	0	0	0	0	0	0	0	0	0	0	0	0	0	15	0	0	0	0	0	0	0	0	0	0	0.1	0	0	0	0	0	0	0	0	0
TV74R	2.5	0	0	0	0	0	0	0	0	0	0	0	0	0	0	0	0	0	0	0.02	0	0	0	0.1	0	0	0	0	0	0	0	0	0	0	0	0	0	0	0	0	0	0	0	0	0	0	0	0	0
VI102R	0.1	0	0	0	0.1	0	15	0	0	0	0	0	0	0	0	0	0	0	0	0	0	0	0	0	0	0	0	0	0	0	0	0	0	0	0	0	0	0	0	0	0	0	0	0	0	0	0	0	0
VI110R	0.1	0	0	0	0	0	0	0	0	0	0	0	0	0	0	0	0.02	0	0	0	0	0	0	0	0	0	0	0	0	0	0	0	0	0	0	0	0	0	0	0	0	0	0	0.1	2.5	0	0	0	0
VI25R	0.1	0	0	0	0	0	0.1	0	0	0	0	0	0	0	0	0	0	0	0	0	0	0	0	0	0	0	0	0	0	0	0	0	0	0	0	0	0	0	0	0	0	0	0	0.1	0	0	0	0	0
VI27R	0.1	0	0	37.5	0	0	0	0	0	0	0	0	0	0	2.5	0	0	0	0	0	0	0	0	0	0	0	0	0	37.5	0	0	0	0	0	0	0	0	0	0	0	0	0	0	0	0	0	0	0	0
VI3R	0	0	0	0	0.1	0	0	0	0.1	0	0	0	0	0	0	0	0	0	2.5	0	0	0	2.5	0	0	0	0	0	62.5	0	0	0	0	0	0	0	0	0	0	0	0	0	0	0.1	0	0	0	0	0
VI43R	0	0	0	0	0	0	0	0	0	0	0	0	0	0	0	0	0	0	0	0	0	0	0	0	0	0	0	0	0	0	0	0	0	0	0	0	0	0	0	0	0	0	0	0	0	0	0	0	0
VI50R	0	0	0	0	0	0	0	0	0	0	0	0	0	0	0	0	0	0	0	0	0	0	0	0	0	0	0	0	0	0	0	0	0	0	0	0	0	0	0	0	0	0	0	0.02	0	0	0	0	0
VI56R	0.1	0	0	0	0	0	2.5	0	0	0	0	0	0	0	0	0	0	0	0	0	0	0	0	0	0	0	0	0	2.5	0	0	0	0	0	0	0	0	0	0	0	0	0	0	0	0	0	0	0	0
VI61R	0.1	0	0	0	0	0	0	0	0	0	0	0	0	0	0	0	0	0	0	0	0	0	0	0	0	0	0	0	0	0	0	0	0	0	0	0	0	0	0	0	0	0	0	2.5	0	0	0	2.5	0
VI75R	0.1	0	0	0	0	0	0	0	0	0	0	0	0	0	0	0	0	0	0	0	0	0	0	0	0	0	0	0	15	0	0	0	0	0	0	0	0	0	0	0	0	0	0	0	0	0	0	0	0
VI86R	0.1	0.1	0	0	0	0	0	0	0	0	0	0	0	0.1	0.1	0	0	0	0	0	0	0	0	0	0	0	0	0	0	0	2.5	0	0	0	0	0	0	0	0	0	0	0	0	0	0	0	0	0	0
VR24R	0.02	0	0	0	0	0	0	0	0	0	0	0	0	0	0	0	0	0	0	0	0	0	0	0	0	0	0	0	0	0	0	0	0	0	0	0	0	0	0	0	0	0	0.02	0	0	0	0	0	0
VR38R	0.1	0	0	0	0	0	0	0	0	0	0	0	0	0	0	0	0	0	0	0	0	0	0	0	0	0	0	0	0	0	0	0	0	0	0	0	0	0	0	0	0	0	0	0.02	0	0	0	0	0
VR43R	2.5	0	0	0	2.5	0	0	0	0	0	0	0	0	0	0	0	0	0	2.5	0	0	0	0	0	0	0	0	0	0	0	0	0	0	0	0	0	0	0	0	0	0	0	0	2.5	0	0	0	0	0
VR50R	0.1	0	0	0	0	0	0	0	0	0	0	0	0	0	0	0	0	0	0	0	0	0	0	0	2.5	0	0	0	0	0	0	0	0	0	0	0	0	0	0	0	0	0	0	0	0	0	0	0	0
VR58R	0	0	0	0	0	0	0	0	0	0	0	0	0	0	0	0	0	0	0.1	0	0	0	0	0	0	0	0	0	0	0	0	0	0	0	0	15	0	0	0	0	0	0	0	2.5	0	0	0	0	0
VR61R	2.5	0	0	0	0	0	0.02	0	0	0	0	0	0	0	0	0	0	0	0	0	0	0	0	0	0	0	0	0	0.1	0	0	0	0	0	0	0	0	0	0	0	0	0	0	0	0	0	0	0	0
VR68R	0	0	0	0	0	0	0	0	0	0	0	0	0	0	0	0	0	0	0	0	0	0	0	0	0	0	0	0	0	0	0	0	0	0	0	0	0	0	0	0	0	0.1	0	0.1	0	0	0	0	0.1
[truncated: 208 more columns]

## Sheet: species traits (Q-tab)
Species	Plant height [cm]	Seed dry weight [mg]	Onset flowering season	Flowering duration	Specific leaf area [mm2mg-1]	Dispersal type	Reproduction type	Pollination syndrome	Leaf phenology	Life form	Life span	Grime competitive strategy
Acer_cam	1342.14	126.843	2	1	14.6667	TF	MS	IN	SUG	PH	PL	c
Acer_pse	2733.33	105.065	2	1	16.7561	TF	S	IN	SUG	PH	PL	c
Aila_alt	2533.33	27.5989	3	1	17.78	Fr	SV	IN	SUG	PH	PL	c
Alli_pet	45	2.5482	2	2	40.8329	See	S	SI	PEG	HE	PL	cr
Alli_ole	22.5	11.3697	3	1	11.8	Spov	MV	IN	SPG	GE	PL	csr
Alli_urs	27.5	5.35857	2	1	37.25	See	MS	SI	SPG	GE	PL	csr
Anem_nem	13.8333	3.16	1	2	27.7125	Fch	MV	SI	SPG	GE	PL	csr
Anem_tri	20	3.16	1	2	27.7125	Fch	MV	SI	SPG	GE	PL	csr
Apos_foe	10	2.17	3	2	56.3	Fr	SV	SI	SUG	HE	PL	csr
Arrh_ela	127.5	2.78671	3	3	28.2898	TF	MS	Woth	SUG	HE	PL	c
Asar_eur	7.5	3.16	1	2	27.515	See	SV	SE	PEG	GE	PL	cs
Aspa_acu	100	37.2933	4	1	34.4	Fr	S	IN	PEG	GE	PL	cs
Aspa_ten	55	42.9828	1	1	34.4	Fr	S	IN	PEG	GE	PL	c
Ball_nig	62.5	0.958111	3	2	21.25	TF	S	SI	SUG	HE	PL	c
Brac_rup	82.5	2.57	3	1	28.7	FchZb	SV	W	SUG	HE	PL	cs
Brac_syl	40	2.83225	3	1	44.35	FchZb	SV	W	SUG	HE	PL	cs
Brom_ere	50	3.6893	2	3	17.0169	FchZb	SV	W	PEG	HE	PL	cs
Brom_hor	6.5	2.55983	2	2	27.254	FchZb	S	Woth	OVG	TH	BA	cr
Brom_ste	37.5	6.90571	2	1	31.8167	FchZb	S	SE	OVG	TH	BA	cr
Brou_pap	2100	2.07875	2	1	58.65	FchZb	SV	Woth	SUG	PH	PL	c
Bryo_alb	300	15.039	3	1	31.01	Fr	S	IN	SUG	HE	PL	c
Bryo_dio	300	11.395	3	2	28.62	Fr	S	IN	SUG	HE	PL	c
Bugl_pur	45	10.15	2	2	37.01	TF	MV	IN	SUG	HE	PL	cs
Care_alb	10	2.01025	2	1	23.94	FchZb	SV	W	PEG	HE	PL	csr
Care_dig	10	1.09	2	1	30.38	FchZb	MS	W	PEG	HE	PL	csr
Care_fla	27.5	0.829375	2	2	15.3402	FchZb	MV	W	PEG	GE	PL	csr
Care_mur	40	1.83	2	2	23.2201	FchZb	SV	W	PEG	HE	PL	cs
Carp_bet	1787.5	42.524	2	2	23.6714	FchZb	MS	W	SUG	PH	PL	c
Cast_sat	3000	9944.25	3	1	14.7	Fr	S	Woth	SUG	PH	PL	c
Celt_aus	2500	188.797	2	1	27.4066	FT	MS	IN	SUG	PH	PL	c
Ceph_dam	35	0.005	2	1	31.105	See	SV	SI	SUG	GE	PL	csr
Cerc_sil	800	42.7175	1	1	41.7	TF	MS	IN	SUG	PH	PL	c
Chae_tem	49.1667	2.263	2	2	27.5667	TF	S	IN	PEG	TH	BA	cr
Clem_vit	2000	2.2175	3	2	24.694	Fch	S	SI	SUG	PH	PL	c
Colc_aut	22.5	6.29333	4	2	21.91	See	SV	SI	SUG	GE	PL	csr
Corn_mas	350	210.374	1	2	31.98	FT	S	IN	SUG	PH	PL	c
Corn_san	237.5	69.046	2	1	17.3779	FT	SV	IN	SUG	PH	PL	c
Cory_ave	283.333	1175.56	1	2	20.5367	FchZb	MS	W	SUG	PH	PL	c
Coti_cog	200	9.66333	3	1	9.55455	Fr	S	IN	SUG	PH	PL	c
Crat_mon	488.5	146.861	2	1	11.254	SaF	S	SI	SUG	PH	PL	c
Cruc_gla	20	1.43	2	2	51.7	TF	SV	SI	SUG	HE	PL	csr
Dact_glo	45.4	0.882511	2	2	24.5259	FchZb	MS	Woth	SUG	HE	PL	c
Dios_lot	1500	254.988	3	1	8	FT	MV	IN	PEG	PH	PL	cs
Agro_rep	75	4.27	3	2	23.7822	FchZb	MV	W	SUG	GE	PL	c
Epim_alp	25	300	1	2	25.898	See	SV	SI	SUG	GE	PL	csr
Equi_arv	32.5	0.005	1	1	10.727	Spov	SV	W	SUG	GE	PL	cr
Equi_ram	90	0.005	2	2	16.26	Spov	SV	Woth	SUG	HE	PL	cs
Equi_tel	125	0.005	2	1	16.26	Spov	SV	Woth	SUG	GE	PL	cs
Erig_ann	78.75	0.0433333	3	2	27.73	FchZb	S	IN	OVG	HE	BA	cr
Euon_eur	341.667	36.9311	2	1	14.6356	See	S	IN	SUG	PH	PL	c
Euon_for	30.48	13.12	2	1	14.1678	See	S	IN	SUG	PH	PL	c
Euon_lat	375	26.48	2	1	13.7	See	S	IN	SUG	PH	PL	c
Euph_ami	36.75	2.85	2	1	24.04	See	SV	IN	PEG	CH	PL	cs
Fest_gig	97.5	3.12	3	1	28.7333	FchZb	S	W	SUG	HE	PL	cs
Fest_het	27.5	1.44	3	2	30.3	FchZb	S	W	PEG	HE	PL	c
Ficu_car	1000	1265	1	3	12.09	Fr	S	IN	SUG	PH	PL	cs
Fili_vul	32.5	0.784	3	1	18.3941	Fch	SV	Woth	PEG	HE	PL	csr
Frag_ves	10.8333	0.320375	2	1	23.3303	SaF	SV	SI	PEG	HE	PL	csr
Frax_exc	2614.29	67.84	2	1	13.5645	Fr	S	W	SUG	PH	PL	c
Frax_orn	650	26.025	2	1	6.39	Fr	S	IN	SUG	PH	PL	c
Gale_pub	35	4.41	3	2	65.36	TF	S	IN	SUG	TH	BA	cr
Gali_apa	70.8333	8.97025	3	3	34.6786	TF	S	SI	OVG	TH	BA	cr
Gera_rob	21.6667	1.20057	2	3	32.4086	TF	S	SI	OVG	TH	BA	csr
Gera_rot	17.5	1.71	3	3	46.5422	TF	S	SI	OVG	TH	BA	csr
Gera_san	21.6667	8.64444	3	2	21.8333	See	SV	SI	SUG	HE	PL	csr
Geum_riv	31.6667	1.04778	2	2	20.6197	Fch	SV	SI	SUG	HE	PL	csr
Geum_urb	36.6667	1.72711	2	3	37.7129	Fch	MS	SI	PEG	HE	PL	csr
Glec_hed	27	0.69	2	2	34.9314	TF	SV	IN	PEG	HE	PL	csr
Hede_hel	1235	23.1433	4	2	11.7727	Fr	SV	IN	PEG	PH	PL	cs
Hell_vir	25.8333	11.86	1	1	11.2	See	S	IN	SUG	HE	PL	cs
Hepa_nob	9.5	2.99325	1	1	28.505	Fch	SV	SI	PEG	HE	PL	csr
Hier_sab	80	0.41	4	2	45.57	FchZb	SV	SI	SUG	HE	PL	c
Hord_mur	30.75	5.55829	3	3	34.865	FchZb	S	SE	OVG	TH	BA	cr
Humu_lup	550	3.33333	3	1	23.9667	FchZb	SV	W	SUG	HE	PL	c
Iris_pse	75	50.5567	2	1	15.9975	See	SV	IN	SUG	GE	PL	cs
Iris_spp	75	50.5567	2	1	15.9975	See	SV	IN	SUG	GE	PL	cs
Jugl_reg	1500	10186.7	2	1	14.6	FT	S	W	SUG	PH	PL	c
Knau_arv	43.3333	3.83483	3	1	20.0526	Fch	S	SI	SUG	HE	PL	c
Lami_alb	31.6667	1.725	2	3	35.94	TF	SV	SI	PEG	HE	PL	csr
Lami_orv	45	1.725	2	2	35.94	TF	SV	SI	PEG	HE	PL	csr
Lath_ver	25.5	14.9933	2	1	39.8	See	SV	IN	SUG	GE	PL	csr
Laur_nob	1200	372.475	1	1	8.65	Fr	MS	IN	PEG	PH	PL	cs
Ligu_luc	335	30.9979	4	1	12.0064	FT	S	SI	PEG	PH	PL	c
Ligu_ova	300	22.6449	3	1	11.5357	FT	S	SI	SUG	PH	PL	c
Ligu_vul	370	22.8012	2	1	11.065	FT	S	SI	SUG	PH	PL	c
Loni_cap	487.5	8.04	2	1	19.385	Fr	SV	SI	SUG	PH	PL	c
Loni_per	450	5.3112	3	2	14.2	Fr	S	SI	SUG	PH	PL	c
Loni_xyl	174.867	4.4	2	1	24.1094	Fr	S	SI	SUG	PH	PL	c
Maho_acq	116.667	12.5833	2	2	8.975	Fr	SV	SI	PEG	CH	PL	c
Meli_nut	22.5	2.2188	2	1	28.725	FchZb	SV	W	SUG	HE	PL	cs
Meli_off	52.5	0.597	3	2	20	TF	SV	SI	SUG	HE	PL	c
Merc_per	21.6667	5.822	2	1	25.6833	See	SV	W	SUG	GE	PL	cs
Moru_alb	550	10.0371	2	1	7.14286	See	S	W	PEG	PH	PL	csr
Musc_com	43	5.68	2	1	18.2	See	SV	IN	SUG	GE	PL	csr
Ostr_car	2000	10.55	2	1	25.5	FchZb	SV	W	SUG	PH	PL	c
Oxal_ace	9.25	1.448	2	1	64.63	See	SV	SI	PEG	GE	PL	csr
Oxal_cor	15	0.187556	3	2	41.34	See	SV	SI	PEG	PH	PL	cr
Oxal_str	17.5	0.218	3	3	57.7	See	SV	SI	PEG	TH	PL	cr
Pari_off	65	0.398	3	3	61.515	FchZb	SV	W	PEG	HE	PL	cs
Part_qui	1000	25.8712	2	1	8.52628	Fr	SV	IN	PEG	PH	PL	cs
Peuc_ven	100	3.4	4	1	54.12	TF	S	SI	SUG	HE	PL	c
Phyt_ame	300	6.433	3	2	6.28023	Fr	S	IN	SUG	HE	PL	c
Pinu_nig	4000	18.9624	2	1	6.83895	See	S	W	PEG	PH	PL	c
Poa_triv	100	0.1652	3	1	30.9771	FchZb	SV	W	PEG	HE	PL	csr
Duch_ind	15	0.28	2	3	30.28	SaF	MV	SI	PEG	HE	PL	csr
Pote_rep	35.8333	0.29	3	2	25.5125	Fch	SV	IN	PEG	HE	PL	csr
Prim_ver	13.3333	0.824	2	2	18.6667	See	SV	IN	SUG	HE	PL	csr
Prim_vul	11.5	1.0675	1	2	28.6	See	SV	IN	PEG	HE	PL	csr
Prun_avi	1224	176.911	2	1	13.45	FT	S	SI	SUG	PH	PL	c
Prun_cer	500	436.951	1	1	2.5	FT	S	IN	SUG	PH	PL	c
Prun_mah	500	85.01	2	1	16.848	FT	S	IN	SUG	PH	PL	c
Pulm_off	15	3.64	1	2	29.175	TF	SV	IN	SUG	HE	PL	csr
Quer_cer	3500	4263.09	2	1	9.9	FchZb	S	W	SUG	PH	PL	c
Quer_pet	3614.44	2342.19	2	1	12.576	FchZb	S	W	SUG	PH	PL	c
Quer_pub	1150	633.7	2	1	10.3912	FchZb	S	W	SUG	PH	PL	c
Ranu_acr	25.75	1.493	2	3	23.2655	Fch	S	IN	SUG	HE	PL	c
Robi_pse	1350	19.8874	2	1	19.1882	TF	SV	IN	SUG	PH	PL	c
Rosa_can	166.667	48.195	2	2	12.3177	SaF	S	SI	SUG	PH	PL	c
Rubu_spp	125	2.58	3	1	11.91	SaF	SV	SI	SUG	PH	PL	c
Rusc_acu	45	201.88		1	15	Fr	MV	SE	PEG	GE	PL	cr
Salv_glu	47.5	4.0325	3	2	54.74	TF	S	IN	SUG	HE	PL	cs
Samb_nig	587.5	19.2618	3	1	20.1557	FT	S	SI	SUG	PH	PL	c
Sile_dio	56.32	0.6732	2	3	37.1521	See	MS	IN	PEG	HE	PL	c
Sile_nut	31.6667	0.404182	2	2	21.9233	See	MS	SI	SUG	HE	PL	csr
Sola_dul	86.6667	44.0734	3	2	34.656	Fr	SV	IN	SUG	PH	PL	c
Sorb_tor	1483.33	96.3843	2	1	26.5867	SaF	MS	IN	SUG	PH	PL	c
Stel_med	16.6667	0.361375	1	3	53.6811	See	S	SI	OVG	TH	BA	cr
Poly_vul	45	26.9	1	1	43.84	Fr	SV	SI	SUG	GE	PL	cr
Tamu_com	225	18.4075	2	1	30.3	Fr	S	IN	SUG	GE	PL	c
Tara_off	40	0.676238	1	3	29.07	FchZb	S	IN	SUG	HE	PL	csr
Teuc_cha	14	1.2925	3	1	15.5012	TF	SV	SI	PEG	CH	PL	csr
Ulmu_min	3025	4.86	1	1	20.31	Fr	MS	Woth	SUG	PH	PL	c
Urti_dio	87.5	0.1185	3	2	28.2783	FchZb	SV	Woth	SUG	HE	PL	c
Verb_lic	87.875	0.13	3	2	14.7	See	S	SI	SUG	HE	BA	cs
Vero_hed	19	4.015	1	2	28.816	See	S	SI	OVG	TH	BA	cr
Vibu_lan	350	45.8883	2	2	15.4425	FT	S	SI	SUG	PH	PL	cs
Vinc_min	58.75	6.13	2	1	24.7	See	SV	IN	PEG	CH	PL	cs
Vinc_hir	75	7.04333	2	2	48.838	See	SV	IN	SUG	HE	PL	cs
Viol_alb	7.5	3.143	1	1	24.1167	See	MV	SI	PEG	HE	PL	csr
Viol_col	8	1.9	2	1	24.1167	See	SV	SI	SUG	HE	PL	csr
Viol_hir	7.5	3.36	2	1	18.2333	See	SV	SI	SUG	HE	PL	csr
Viol_odo	23.75	3.822	1	1	29.35	See	SV	SI	PEG	HE	PL	csr
Viol_riv	13.5	1.31833	2	2	24.7667	See	SV	SI	SUG	HE	PL	csr
Viti_vin	1000	30.75	3	1	24.5175	Fr	S	Woth	SUG	PH	PL	c

## Sheet: species name legend
Species code	Taxon
Acer_cam	Acer campestre
Acer_pse	Acer pseudoplatanus
Agro_git	Agrostemma githago
Agro_rep	Agropyron repens
Aila_alt	Ailanthus altissima
Alli_ole	Allium oleraceum
Alli_pet	Alliaria petiolata
Alli_urs	Allium ursinum
Alli_vin	Allium vineale
Alnu_glu	Alnus glutinosa
Anem_nem	Anemone nemorosa
Anem_tri	Anemone trifolia
Apos_foe	Aposeris foetida
Arab_tur	Arabis turrita
Arrh_ela	Arrhenatherum elatius
Arum_ita	Arum italicum
Arum_mac	Arum maculatum
Asar_eur	Asarum europaeum
Aspa_acu	Asparagus acutifolius
Aspa_ten	Asparagus tenuifolius
Aspl_adi	Asplenium adiantum-nigrum
Aspl_tri	Asplenium trichomanes
Ball_nig	Ballota nigra
Brac_rup	Brachypodium rupestre
Brac_syl	Brachypodium sylvaticum
Brom_arv	Bromus arvensis
Brom_ere	Bromus erectus
Brom_hor	Bromus hordeaceus
Brom_ste	Bromus sterilis
Brou_pap	Broussonetia papyrifera
Bryo_alb	Bryonia alba
Bryo_dio	Bryonia dioica
Bugl_pur	Buglossoides purpurocaerulea
Buxu_sem	Buxus sempervirens
Camp_rap	Campanula rapunculus
Care_alb	Carex alba
Care_dep	Carex depauperata
Care_dig	Carex digitata
Care_div	Carex divulsa
Care_fla	Carex flacca
Care_mur	Carex murorum
Carp_bet	Carpinus betulus
Cast_sat	Castanea sativa
Celt_aus	Celtis australis
Ceph_dam	Cephalanthera damasonium
Ceph_rub	Cephalanthera rubra
Cerc_sil	Cercis siliquastrum
Chae_tem	Chaerophyllum temulum
Cham_hum	Chamaerops humilis
Chel_maj	Chelidonium majus
Chen_alb	Chenopodium album
Cirs_arv	Cirsium arvense
Cle_viti	Clematis viticella
Clem_rec	Clematis recta
Clem_vit	Clematis vitalba
Colc_aut	Colchicum autumnale
Coni_mac	Conium maculatum
Conv_arv	Convolvulus arvensis
Conv_sep	Convolvulus sepium
Cony_can	Conyza canadensis
Corn_mas	Cornus mas
Corn_san	Cornus sanguinea
Coro_eme	Coronilla emerus
Cory_ave	Corylus avellana
Coti_cog	Cotinus coggygria
Crat_mon	Crataegus monogyna
Crep_set	Crepis setosa
Cruc_gla	Cruciata glabra
Dact_glo	Dactylis glomerata
Dios_lot	Diospyros lotus
Dryo_fil	Dryopteris filix-mas
Duch_ind	Duchesnea indica
Epim_alp	Epimedium alpinum
Epip_hel	Epipactis helleborine
Equi_arv	Equisetum arvense
Equi_ram	Equisetum ramosissimum
Equi_syl	Equisetum sylvaticum
Equi_tel	Equisetum telmateja
Erig_ann	Erigeron annuus
Euon_eur	Euonymus europaeus
Euon_for	Euonymus fortunei
Euon_lat	Euonymus latifolius
Eupa_can	Eupatorium cannabinum
Euph_ami	Euphorbia amygdaloides
Euph_cyp	Euphorbia cyparissias
Fest_gig	Festuca gigantea
Fest_het	Festuca heterophylla
Ficu_car	Ficus carica
Fili_vul	Filipendula vulgaris
Frag_ves	Fragaria vesca
Frax_ang	Fraxinus oxycarpa
Frax_exc	Fraxinus excelsior
Frax_orn	Fraxinus ornus
Fuma_off	Fumaria officinalis
Gale_pub	Galeopsis pubescens
Gale_spe	Galeopsis speciosa
Gali_apa	Galium aparine
Gali_mol	Galium mollugo
Gali_odo	Galium odoratum
Gali_ver	Galium verum
Geni_tin	Genista tinctoria
Gera_dis	Geranium dissectum
Gera_rob	Geranium robertianum
Gera_rot	Geranium rotundifolium
Gera_san	Geranium sanguineum
Geum_riv	Geum rivale
Geum_urb	Geum urbanum
Glec_hed	Glechoma hederacea
Hede_hel	Hedera helix
Hell_vir	Helleborus viridis
Hepa_nob	Hepatica nobilis
Hera_sph	Heracleum sphondylium
Hier_mur	Hieracium sylvaticum
Hier_pil	Hieracium pilosella
Hier_sab	Hieracium sabaudum
Holc_lan	Holcus lanatus
Hord_mur	Hordeum murinum
Humu_lup	Humulus lupulus
Hype_per	Hypericum perforatum
Inul_con	Inula conyza
Iris_pse	Iris pseudacorus
Iris_spp	Iris sp. pl.
Jugl_nig	Juglans nigra
Jugl_reg	Juglans regia
Knau_arv	Knautia arvensis
Knau_dry	Knautia drymeia
Koel_pyr	Koeleria pyramidata
Labu_ana	Laburnum anagyroides
Lact_ser	Lactuca serriola
Lami_alb	Lamium album
Lami_orv	Lamium orvala
Lami_pur	Lamium purpureum
Laps_com	Lapsana communis
Lath_lat	Lathyrus latifolius
Lath_ver	Lathyrus vernus
Laur_nob	Laurus nobilis
Ligu_jap	Ligustrum japonicum
Ligu_luc	Ligustrum lucidum
Ligu_ova	Ligustrum ovalifolium
Ligu_vul	Ligustrum vulgare
Loli_per	Lolium perenne
Loni_cap	Lonicera caprifolium
Loni_jap	Lonicera japonica
Loni_nig	Lonicera nigra
Loni_per	Lonicera peryclimenum
Loni_xyl	Lonicera xylosteum
Luna_red	Lunaria rediviva
Maho_acq	Mahonia aquifolia
Medi_sat	Medicago sativa
Meli_mel	Melittis melissophyllum
Meli_nut	Melica nutans
Meli_off	Melilotus officinalis
Ment_arv	Mentha arvensis
Merc_per	Mercurialis perennis
Mesp_ger	Mespilus germanica
Mice_mur	Mycelis muralis
Moru_alb	Morus alba
Musc_com	Muscari comosum
Orni_pyr	Ornithogalum pyrenaicum
Ostr_car	Ostrya carpinifolia
Oxal_ace	Oxalis acetosella
Oxal_cor	Oxalis corniculata
Oxal_str	Oxalis stricta
Pali_spi	Paliurus spina-christi
Pari_jud	Parietaria judaica
Pari_off	Parietaria officinalis
Part_qui	Parthenocissus quinquefolia
Part_tri	Parthenocissus tricuspidata
Peuc_cer	Peucedanum cervaria
Peuc_ven	Peucedanum venetum
Phle_pra	Phleum pratense
Phyt_ame	Phytolacca americana
Pinu_nig	Pinus nigra
Pist_ter	Pistacia terebinthus
Plan_maj	Plantago major
Poa_prat	Poa pratensis
Poa_triv	Poa trivialis
Poly_avi	Polygonum aviculare
Poly_odo	Polygonatum odoratum
Poly_vul	Polypodium vulgare
Pote_hir	Potentilla hirta
Pote_rep	Potentilla reptans
Prim_ver	Primula veris
Prim_vul	Primula vulgaris
Prun_avi	Prunus avium
Prun_cer	Prunus cerasus
Prun_mah	Prunus mahaleb
Prun_pad	Prunus padus
Prun_ser	Prunus serotina
Prun_spi	Prunus spinosa
Pulm_off	Pulmonaria officinalis
Pyru_com	Pyrus communis
Pyru_pyr	Pyrus pyraster
Quer_cer	Quercus cerris
Quer_ile	Quercus ilex
Quer_pet	Quercus petraea
Quer_pub	Quercus pubescens
Quer_rob	Quercus robus
Ranu_acr	Ranunculus acris
Ranu_bul	Ranunculus bulbosus
Robi_pse	Robinia pseudoacacia
Rosa_can	Rosa canina
Rubi_per	Rubia peregrina
Rubu_spp	Rubus sp.
Rume_ace	Rumex acetosa
Rume_obt	Rumex obtusifolius
Rusc_acu	Ruscus aculeatus
Sali_cap	Salix caprea
Salv_glu	Salvia glutinosa
Samb_nig	Sambucus nigra
Sang_min	Sanguisorba minor
Sapo_ocy	Saponaria ocymoides
Scab_col	Scabiosa columbaria
Sile_alb	Silene alba
Sile_dio	Silene dioica
Sile_nut	Silene nutans
Sile_vul	Silene vulgaris
Sola_dul	Solanum dulcamara
Soli_can	Solidago canadensis
Soli_vir	Solidago virga-aurea
Sonc_arv	Sonchus arvensis
Sonc_asp	Sonchus asper
Sorb_ari	Sorbus aria
Sorb_dom	Sorbus domestica
Sorb_tor	Sorbus torminalis
Stac_rec	Stachys recta
Ste_nem	Stellaria nemorum
Stel_med	Stellaria media
Poly_mul	Polygonatum multiflorum
Symp_alb	Symphoricarpos albus
Symp_tub	Symphytum tuberosum
Tamu_com	Tamus communis
Tara_off	Taraxacum officinale
Teuc_cha	Teucrium chamaedrys
Thla_perf	Thlaspi perfoliatum
Tili_pla	Tilia platyphyllos
Tori_arv	Torilis arvensis
Tori_jap	Torilis japonica
Trif_rub	Trifolium rubrum
Ulmu_min	Ulmus minor
Urti_dio	Urtica dioica
Vale_off	Valeriana officinalis
Verb_lic	Verbascum lychnitis
Vero_hed	Veronica hederifolia
Vero_pol	Veronica polita
Vibu_lan	Viburnum lantana
Vici_cra	Vicia cracca
Vici_hir	Vicia hirsuta
Vinc_hir	Vincetoxicum hirundinaria
Vinc_min	Vinca minor
Viol_alb	Viola alba
Viol_col	Viola collina
Viol_hir	Viola hirta
Viol_mir	Viola mirabilis
Viol_odo	Viola odorata
Viol_riv	Viola riviniana
Viti_vin	Vitis vinifera

## Sheet: species traits legend
Onset flowering season	1	(Jan)Feb-Mar
	2	Apr-May
	3	Jun-Jul
	4	Aug-Sep
Flowering duration	1	1-2 months
	2	3-4 months
	3	≥ 5 months
Diaspore type	Fruit or infructescence	Fr
	Fruitlet	Fch
	Mericarp or part of infructescence	TF
	Part of fruit	FT
	Aggregate fruit	SaF
	Seed	See
	Spore or vegetative	Spov
	Fruit with appendage	FchZb
Pollynation syndrome	Insect	IN
	Selfing	SE
	Wind	W
	Insect and wind, insect and selfing and wind, or selfing and wind	Woth
	Selfing and insect	SI
Life form	Chamaephyte	CH
	Geophyte	GE
	Hemicryptophyte	HE
	Phanerophyte	PH
	Therophyte	TH
Life span	Perennials	PL
	Biennial or annual	BA
Grime competitive strategy	R and CR	cr
	C	c
	CS	cs
	CRS	crs
Reproduction type	Summer green	SUG
	Persistent green	PEV
	Overwintering green	OVG
	Spring green	SPG
Leaf phenology	Mostly by seed	MS
	Mostly vegetative	MV
	By seed or spore	S
	By seed and vegetative	SV

## Sheet: geographical coordinates
Site	Coordinate N (EPSG: 3003)	Coordinate E (EPSG: 3003)
PD11N	5025292	1709850
PD11R	5025347	1710072
PD28N	5021177	1711489
PD28R	5021232	1711816
PD30N	5020887	1718583
PD30R	5020965	1718587
PD34N	5027602	1715635
PD34R	5027780	1715774
PD37N	5019214	1706023
PD37R	5019188	1705911
PD43N	5017950	1710410
PD43R	5017865	1710271
TV07N	5075558	1715334
TV07R	5075527	1715100
TV12N	5080459	1722126
TV12R	5080802	1721793
TV16N	5074389	1721935
TV16R	5074293	1722131
TV40N	5091557	1748965
TV40R	5091871	1749027
TV64N	5087963	1733426
TV64R	5088066	1733507
TV70N	5100501	1760887
TV70R	5100452	1761028
TV72N	5101108	1759773
TV72R	5101428	1759860
TV74N	5099408	1754308
TV74R	5099686	1754175
VI102N	5068552	1699421
VI102R	5068465	1699487
VI110N	5069712	1703378
VI110R	5069708	1703428
VI25N	5030410	1688494
VI25R	5030349	1688369
VI27N	5032779	1690844
VI27R	5032544	1691205
VI3N	5026720	1696429
VI3R	5026916	1696638
VI43N	5037451	1697861
VI43R	5037881	1697821
VI50N	5045361	1692430
VI50R	5045400	1692839
VI56N	5039720	1683932
VI56R	5039347	1684117
VI61N	5044702	1682659
VI61R	5044583	1682213
VI75N	5059913	1680697
VI75R	5059904	1680584
VI86N	5069739	1683504
VI86R	5069963	1683595
VR24N	5038937	1673559
VR24R	5038880	1673682
VR38N	5041456	1668007
VR38R	5041623	1668036
VR43N	5037558	1656969
VR43R	5037631	1656942
VR50N	5041233	1652194
VR50R	5041230	1652253
VR58N	5047878	1641676
VR58R	5048133	1641786
VR61N	5052382	1642423
VR61R	5052396	1642457
VR68N	5036488	1635561
VR68R	5036096	1635425
